# Supplementary material for: The Ly6ghigh Neutrophil Subset Dictates Breast Cancer Lung Metastasis via CD8+ T Cell Death
Source: Cancer Commun (Lond). 2026 Jan 27;46:0003. doi: 10.34133/cancomm.0003 (PMC12857760; doi:10.34133/cancomm.0003)
Supplement: Supplementary 1 — Tables S1 to S4 Figs. S1 to S10 [file cancomm.0003.f1.zip]

Archive with 2 entries (2 files):
- CANCOMM-D-25-00087.R3_Supplementary Materials_final.docx
- CANCOMM-D-25-00087.R3_Supplementary Tables_final.xlsx
