# Supplementary material for: The Ly6ghigh Neutrophil Subset Dictates Breast Cancer Lung Metastasis via CD8+ T Cell Death
Source: Cancer Commun (Lond). 2026 Jan 27;46:0003. doi: 10.34133/cancomm.0003 (PMC12857760; doi:10.34133/cancomm.0003)
Supplement: Supplementary 1 — Tables S1 to S4 Figs. S1 to S10 [file cancomm.0003.f1.zip › CANCOMM-D-25-00087.R3_Supplementary Tables_final.xlsx]

## Sheet: Table S1
Supplementary Table S1. Clinical characteristics and immunological profiling of healthy donors (n = 50)
No.	Age (years)	Gender	CD84high neutrophils (%)	CD84low neutrophils (%)	NETs (pg/mL)	CD8+ T cells (%)
1	47	female	23.2	35.4	177	6.2
2	38	female	24.8	34.3	179	7.7
3	22	female	29.5	30.2	267	8.1
4	45	female	17.2	36.1	328	6.4
5	53	female	19.3	39.5	433	7.21
6	21	female	18.1	40.5	211	7.8
7	40	female	20.2	29.3	198	8.1
8	33	female	24.3	28.5	276	4.2
9	45	female	26.4	26.7	254	7.21
10	44	female	20.1	30.1	199	9.22
11	47	female	29.8	28.4	278	3.21
12	61	female	25.5	35.2	368	6.77
13	33	female	32.1	25.4	322	8.1
14	35	female	16.5	30.3	195	6.79
15	50	female	14.3	34.3	278	8.33
16	47	female	37.2	28.3	279	7.67
17	35	female	19.8	35.4	256	9.87
18	44	female	24.3	32.1	198	8.21
19	48	female	24.7	23.8	199	8.24
20	49	female	26.2	26.3	311	8.12
21	36	female	22.1	33.2	433	5.67
22	37	female	25.7	25.5	487	8.32
23	32	female	23.5	34.7	344	6.78
24	45	female	24.6	38.2	256	6.56
25	66	female	19.5	42.1	312	2.18
26	25	female	28.1	24.2	222	9.12
27	27	female	29.4	28.7	171	6
28	43	female	25.3	35.2	182	8
29	41	female	26.7	24.8	256	14.3
30	39	female	28.5	33.9	276	7.89
31	37	female	24.4	32.1	189	12.8
32	35	female	22.1	25.3	211	9.12
33	48	female	33.2	32.6	232	10.1
34	48	female	19.1	37.5	244	14.8
35	50	female	19.3	24.3	256	10.5
36	52	female	24.5	45.4	211	9.32
37	54	female	25.7	33.2	187	4.87
38	53	female	43.4	21.1	199	6.54
39	51	female	23.1	29.7	194	9.1
40	60	female	42.2	29	198	6.22
41	64	female	29.1	32.1	175	8.77
42	36	female	26.4	36.3	167	8.69
43	29	female	27.8	29.5	181	8.28
44	57	female	19.5	38.9	188	9.89
45	26	female	14.3	38.8	164	5.5
46	35	female	15.5	42.1	211	4.28
47	36	female	17.4	47.2	234	7.88
48	34	female	29.5	28.4	216	7.25
49	32	female	14.3	42.1	257	4.32
50	47	female	17.2	37.5	242	6.89
Abbreviations: CD8, cluster of differentiation 8; CD84, cluster of differentiation 84; NETs:neutrophil extracellular traps.

## Sheet: Table S2
Supplementary Table S2.Clinical characteristics and immunological profiling of breast cancer patients (n = 166)
Sample type	No.	Age (years)	Gender	8th AJCC stage	PAM50 subtypes	CD84high neutrophils (%)	CD84low neutrophils (%)	NETs (pg/mL)	CD8+ T cells (%)
Peripheral venous blood	1	38	female	ⅡA	Luminal A	27.5	30.8	198	4.32
	2	44	female	ⅡA	Luminal B	22.3	36.2	207	9.87
	3	67	female	ⅡB	Luminal B	26.5	33.2	345	6.11
	4	59	female	ⅡA	Luminal B	19.8	42.1	482	6.54
	5	45	female	ⅡB	Luminal B	17.2	39.8	294	8.22
	6	48	female	ⅡA	Luminal B	24.3	49.7	281	6.46
	7	49	female	ⅡB	Basal-like	22.6	52.1	321	6.78
	8	33	female	ⅡA	Luminal B	31.2	39.5	432	5.32
	9	37	female	ⅡA	HER2-enriched	28.7	42.2	376	8.95
	10	38	female	ⅡB	Luminal B	26.4	27.5	351	7.38
	11	46	female	ⅡA	Basal-like	24.5	38.9	211	7.77
	12	54	female	ⅠB	Luminal B	25.2	32.3	345	6.54
	13	53	female	ⅡB	Basal-like	29.6	38.7	367	6.72
	14	55	female	ⅡA	Luminal B	25.8	38.5	316	6.98
	15	52	female	ⅡB	Luminal A	32.1	36.6	376	7.48
	16	52	female	ⅡA	HER2-enriched	16.5	37.2	387	5.78
	17	43	female	ⅡA	HER2-enriched	17.2	43.5	269	10.8
	18	35	female	ⅡB	Luminal B	18.2	49.2	231	12.1
	19	37	female	ⅡA	Luminal A	14.5	45.6	357	7.89
	20	39	female	ⅡB	Luminal B	19.9	44.3	312	6.32
	21	34	female	ⅡB	Luminal A	33.9	19.7	289	5.43
	22	45	female	ⅡA	Basal-like	27.5	30.8	357	5.12
	23	49	female	ⅡA	Luminal A	19.5	36.9	211	7.28
	24	54	female	ⅡB	Luminal B	27.8	39.2	189	9.11
	25	49	female	ⅡA	Luminal A	25.4	54.3	433	9.85
	26	46	female	ⅡA	Luminal B	25.1	25.1	367	7.65
	27	45	female	ⅡB	Luminal A	25.2	23.4	342	6.32
	28	44	female	ⅡA	HER2-enriched	25.3	34.5	312	6.43
	29	54	female	ⅡB	Luminal A	24.3	42.1	421	8.11
	30	37	female	ⅡA	Basal-like	26.9	47.8	229	9.43
	31	29	female	ⅡB	Luminal B	22.6	32.8	372	5.23
	32	33	female	ⅡA	Basal-like	20.6	36.5	277	8
	33	38	female	ⅠB	Luminal B	16.4	48.5	288	7.89
	34	67	female	ⅡA	Luminal A	17.3	53.6	211	9.34
	35	54	female	ⅡA	Luminal B	18.9	32.1	389	4.55
	36	49	female	ⅠA	Basal-like	19.9	39.5	432	6.78
	37	45	female	ⅡA	Luminal B	20.4	40.2	321	9.13
	38	34	female	ⅡB	HER2-enriched	25.4	22.9	178	5.16
	39	47	female	ⅡA	Luminal B	18.9	37.8	199	9.1
	40	46	female	ⅡB	HER2-enriched	29.9	35.4	311	7.85
	41	42	female	ⅡB	Luminal B	32.6	33.2	345	6.89
	42	37	female	ⅡA	Basal-like	30.1	25.4	276	4.38
	43	38	female	ⅡA	Luminal A	23.2	49.1	253	8.95
	44	39	female	ⅡB	Basal-like	23.6	26.2	278	8.12
	45	40	female	ⅡA	HER2-enriched	37.8	40.1	299	6.1
	46	41	female	ⅡA	Luminal B	25.5	33.1	378	8.48
	47	48	female	ⅡA	Luminal A	26.8	28.3	399	6.54
	48	36	female	ⅠA	Luminal B	23	32.5	198	7.18
	49	34	female	ⅡA	Luminal A	25.2	32.1	189	9.13
	50	38	female	ⅡA	Luminal B	19.6	50.1	372	8.97
	51	45	female	ⅡA	Basal-like	14.4	40.2	297	8.95
	52	56	female	ⅡA	Luminal B	13.2	43.5	344	5.45
	53	60	female	ⅡB	Luminal A	17.6	46.7	179	6.11
	54	61	female	ⅡA	Luminal B	25.2	36.1	245	7.38
	55	70	female	ⅡA	Basal-like	30.1	35.8	456	2.32
	56	43	female	ⅡA	HER2-enriched	36.6	20.7	311	10.7
	57	42	female	ⅡA	Luminal B	22.3	22.5	222	6.83
	58	47	female	ⅠB	Luminal A	24.3	39.5	213	10.1
	59	53	female	ⅡA	Luminal B	23.3	36.5	216	13.2
	60	53	female	ⅡA	Luminal A	18.2	37.4	345	6.79
	61	52	female	ⅡA	Luminal B	29.1	25.8	278	13.2
	62	45	female	ⅡA	Luminal A	22.5	29.5	278	11.2
	63	45	female	ⅡA	Luminal B	21.5	24.2	399	7.83
	64	38	female	ⅡA	HER2-enriched	32.8	39.5	421	4.39
	65	65	female	ⅡA	Luminal B	34.6	29.8	355	7.85
	66	64	female	ⅡA	Luminal A	35.2	30.1	278	6.33
	67	45	female	ⅡA	HER2-enriched	24.6	29.6	322	10.1
	68	48	female	ⅠB	Luminal A	27.8	27.8	211	6.43
	69	56	female	ⅡA	HER2-enriched	29.1	53.2	267	7.89
	70	71	female	ⅡB	Luminal B	25.4	30.4	268	7.29
	71	59	female	ⅡA	HER2-enriched	22.2	49.2	298	7.35
	72	48	female	ⅡA	Luminal B	22.1	37.8	365	6.32
	73	36	female	ⅡA	Luminal A	19.4	38.1	342	9.88
	74	39	female	ⅡA	Luminal B	27.8	33.2	354	7.38
	75	56	female	ⅠB	Luminal A	26.7	35.3	265	6.78
	76	57	female	ⅡA	Luminal B	25.4	25.3	237	7.22
	77	47	female	ⅡB	Luminal A	22.2	38.8	212	9.54
	78	49	female	ⅡA	Luminal B	33.2	19.5	277	11.32
	79	38	female	ⅠA	Luminal B	32.1	37.8	312	6.58
	80	37	female	ⅡA	Luminal B	29.2	33.3	345	7.49
	81	67	female	ⅢA	HER2-enriched	35.9	30.1	389	5.88
	82	43	female	ⅢB	HER2-enriched	33.1	34.2	297	11.3
	83	26	female	ⅢA	HER2-enriched	34.8	32.5	543	4.11
	84	45	female	ⅢB	Luminal A	33.9	19.8	612	3.38
	85	61	female	ⅢA	Luminal B	36.2	37.6	397	10.4
	86	56	female	ⅢB	Luminal A	27.5	33.8	453	8.17
	87	53	female	ⅢA	Luminal B	27.9	39.4	362	8.98
	88	38	female	ⅢC	Luminal A	22.4	35.2	476	6.55
	89	35	female	ⅢA	Luminal B	49.1	32.1	392	8.32
	90	63	female	ⅢB	HER2-enriched	38.8	34.7	589	4.35
	91	42	female	Ⅳ	Luminal B	44.5	28.5	597	5.21
	92	47	female	ⅢA	HER2-enriched	26	35.4	562	4.34
	93	48	female	ⅢB	Luminal B	29.2	26.3	493	6.88
	94	54	female	ⅢA	Luminal A	35.4	32.1	276	9.87
	95	55	female	ⅢA	Luminal A	23.4	45.7	313	10.1
	96	37	female	ⅢA	Luminal B	26.5	28.9	234	6.48
	97	78	female	ⅢB	Basal-like	24.3	32.5	456	5.15
	98	34	female	ⅢA	Luminal B	23.4	45.3	456	6.25
	99	30	female	ⅢC	Basal-like	23.8	33.1	312	5.88
	100	40	female	ⅢB	Luminal B	34.5	22.1	249	7.5
	101	43	female	ⅢB	Basal-like	23.1	38.5	378	7.34
	102	49	female	ⅢB	Luminal B	39.9	29.1	679	3.11
	103	56	female	Ⅳ	Luminal A	28.7	33.2	372	7.32
	104	54	female	ⅢA	Basal-like	35.5	28.7	411	4.84
	105	37	female	ⅢB	Luminal A	37.8	30.2	299	4.32
	106	56	female	ⅢA	Luminal B	39.2	29.7	567	9.78
	107	55	female	ⅢC	HER2-enriched	40.1	39.6	432	4.21
	108	34	female	Ⅳ	HER2-enriched	42.3	25.4	367	6.15
	109	65	female	ⅢA	Luminal B	45.2	30.8	355	6.11
	110	62	female	ⅢB	Luminal A	26.7	39.2	344	8.34
	111	38	female	ⅢA	Luminal B	27.8	32.1	378	4.89
	112	27	female	ⅢC	Basal-like	29.7	43.1	379	6.89
	113	47	female	ⅢA	Basal-like	39.6	32.1	489	5.43
	114	48	female	ⅢA	Luminal A	37.8	34.3	399	9.85
	115	32	female	ⅢA	Luminal B	38.2	29.5	488	6.12
	116	55	female	ⅢA	Luminal A	34.5	22.7	463	6.11
	117	57	female	ⅢA	Luminal B	33.2	28.6	567	8.11
	118	53	female	ⅢA	HER2-enriched	32.1	24.3	534	4.24
	119	61	female	ⅢA	Luminal B	35.9	29.1	477	3.96
	120	62	female	ⅢB	Luminal B	29.5	22.9	345	8.2
	121	43	female	Ⅳ	Basal-like	23.5	27.8	278	5.43
	122	49	female	ⅢB	Luminal A	26.5	44.3	312	5.21
	123	56	female	ⅢC	Luminal B	17.5	46.4	279	7.83
	124	47	female	ⅢA	Luminal B	28.6	39.7	433	5.24
	125	58	female	ⅢA	Luminal B	29.4	38.2	421	7.89
	126	42	female	ⅢC	HER2-enriched	32.5	34.5	256	9.5
	127	49	female	ⅢB	Basal-like	20.5	40.8	367	9.44
	128	55	female	ⅢC	Luminal B	28.9	30.1	432	4
	129	51	female	ⅢA	Luminal A	16.5	52.1	288	7.54
	130	52	female	ⅢB	Luminal B	35.4	25.6	259	8.24
	131	53	female	ⅢC	Basal-like	19.8	47.1	321	5.85
	132	55	female	ⅢC	Luminal B	49	38.5	433	6.79
	133	78	female	ⅢA	Basal-like	21.1	44.2	267	7.88
	134	79	female	ⅢA	Luminal B	30.5	40.5	298	6.43
	135	30	female	ⅢB	Luminal B	29.8	22.6	322	6.11
	136	45	female	ⅢA	HER2-enriched	26.5	37.8	345	5.83
	137	33	female	ⅢC	Luminal A	34.8	24.5	421	3.99
	138	73	female	ⅢA	Luminal B	32.3	35.6	317	4.21
	139	46	female	Ⅳ	Luminal B	23.1	29.8	357	9.64
	140	44	female	ⅢB	Luminal B	19.7	37.2	211	5.29
	141	56	female	ⅢC	Luminal A	32.2	28.9	367	6.2
	142	79	female	ⅢA	Luminal B	25.5	42.1	488	3.89
	143	69	female	ⅢC	Luminal A	37.6	19.7	456	5.55
	144	45	female	ⅢA	Basal-like	25.5	41.1	511	4.61
	145	67	female	ⅢA	Luminal A	19.1	42.6	245	4.26
	146	62	female	ⅢC	Luminal B	38.7	24.3	267	11.2
	147	34	female	ⅢA	Luminal A	16.3	45.6	322	4.21
	148	38	female	ⅢA	Luminal B	36.3	24.8	278	13.2
	149	49	female	ⅢB	HER2-enriched	46.2	18.5	289	7.32
	150	45	female	ⅢA	HER2-enriched	39.2	24.7	367	2.37
	151	65	female	ⅢB	Luminal B	20.1	35.5	489	6.74
	152	55	female	Ⅳ	Luminal A	32.2	36.9	432	4.21
	153	46	female	ⅢB	Luminal B	34.5	38.2	267	8.16
	154	48	female	ⅢA	HER2-enriched	16.3	32.1	329	8.85
	155	56	female	ⅢC	Luminal B	37.5	28.6	348	4.5
	156	51	female	ⅢA	Basal-like	32.8	20.7	311	6.18
	157	43	female	ⅢB	Basal-like	39.5	21.2	217	5.81
	158	47	female	ⅢB	Basal-like	36.5	32.3	254	6.74
	159	29	female	Ⅳ	Luminal B	14.2	59.6	299	5.21
	160	51	female	ⅢB	HER2-enriched	30.6	40.6	367	3.34
Tumor tissues	161	66	female	Ⅳ	Basal-like	NA	NA	NA	NA
	162	34	female	Ⅳ	Basal-like	NA	NA	NA	NA
	163	59	female	Ⅳ	Basal-like	NA	NA	NA	NA
	164	58	female	Ⅳ	Basal-like	NA	NA	NA	NA
	165	72	female	Ⅳ	Basal-like	NA	NA	NA	NA
	166	49	female	Ⅳ	Basal-like	NA	NA	NA	NA
Abbreviations: AJCC, american joint committee on cancer; CD8, cluster of differentiation 8; CD84, cluster of differentiation 84; NA, not analyzed; NETs:neutrophil extracellular traps; PAM50, prediction analysis of microarray 50.

## Sheet: Table S3
Supplementary Table S3. Antibody information and sources.
Application	Name	Manufacturer	Catalog	Dilution
Flow cytometry	PE anti mouse-CD45 antibody	BioLegend	147712	NA
	FITC anti-mouse CD11b antibody	BioLegend	101205	NA
	APC/Cyanine7 anti-mouse Ly6G antibody	BioLegend	127624	NA
	APC anti-mouse F4/80 antibody	BioLegend	123116	NA
	PerCP/Cyanine5.5 anti-mouse Nkp46 antibody	BioLegend	137609	NA
	APC anti-mouse CD3 antibody	BioLegend	100235	NA
	FITC anti-mouse CD4 antibody	BioLegend	100405	NA
	PerCP/Cyanine5.5 anti-mouse CD8 antibody	BioLegend	100733	NA
	FITC anti-mouse CD19 antibody	BioLegend	152404	NA
	APC anti-mouse CD200R3 antibody	BioLegend	142207	NA
	FITC anti-mouse CD31 antibody	BioLegend	160211	NA
	APC anti-mouse CD326 antibody	BioLegend	118213	NA
Immunofluorescence staining	Rat anti-mouse Ly6g	BioXcell	BE0075-1	1:1000
	Goat anti-mouse/human MPO	R&D systems	AF3667	1:1000
	Rabbit anti-Histone H3	Abcam	ab219407	1:1000
	Rabbit anti-mouse CD8	Cell Singal Technology	98941S	1:3000
	Rabbit anti-mouse CD4	Abcam	ab183685	1:3000
	Rabbit anti-mouse F4/80	AiFang biological	SAF002	1:8000
	Rabbit anti-mouse CD31	AiFang biological	SAF005	1:4000
Immunohistochemical staining	Rabbit anti-mouse α smooth muscle actin	Invitrogen	BM0002	1:4000
	Rabbit anti-human/mouse s100 calcium binding protein A9	Proteintech	26992-1-AP	1:200
	Rabbit anti-human/mouse matrix metalloproteinase-9	Proteintech	10375-2-AP	1:200
	Rabbit anti-mouse C-C motif chemokine ligand 2	Proteintech	26161-1-AP	1:200
	Rabbit anti-mouse interleukin 1 beta	Cell Signaling Technology	12242T	1:200
Western blotting	Rabbit anti-mouse p38 mitogen-activated protein kinase antibody	Cell Signaling Technology	9212S	1:2000
	Rabbit anti-mouse phospho-p38 MAPK	Cell Signaling Technology	4511T	1:1000
	Rabbit anti-mouse β-actin antibody	Cell Signaling Technology	4967S	1:3000
Co-immunoprecipitation	Rabbit anti-mouse Vdac1	Proteintech	55259-1-AP	1:1000
	Rabbit anti-mouse Ant1	Invitrogen	PA5-102898	1:1000
Abbreviations: Ant1, adenine nucleotide translocator 1; APC, allophycocyanin; APC/Cyanine7, allophycocyanin cyanine 7; CD11b, cluster of differentiation 11b; CD19, cluster of differentiation 19; CD200R3, cluster of differentiation 200r3; CD3, cluster of differentiation 3; CD31, cluster of differentiation 31; CD326, cluster of differentiation 326; CD4, cluster of differentiation 4; CD45, cluster o…

## Sheet: Table S4
Supplementary Table S4. Primer sequences for qPCR
Name	Sequence
Il1b (Mus)	Forward	5’-GTCGCTCAGGGTCACAAGAA-3’
	Reverse	5’-CAAAGCAATGTGCTGGTGCT-3’
Vdac1 (Mus)	Forward	5’-GTGTCGCCAAATGCAACTGT-3’
	Reverse	5’-CGGCCATGTTCAGTGTGACC-3’
Vdac2 (Mus)	Forward	5’-GACACCCGCAGATCACCTTT-3’
	Reverse	5’-TTTGCCGAGGTCAGCATAGG-3’
Slc25a4 (Mus)	Forward	5’-GCCAGCAAACAGATCAGTGC-3’
	Reverse	5’-AGTGGGGAAGTACCGGATCA-3’
Slc25a5 (Mus)	Forward	5’-GCCGCTATATAAGTCGGCCA-3’
	Reverse	5’-AGCGGCATCTGTCATGTTGA-3’
Ppid (Mus)	Forward	5’-CAGTGAAGATGTCCCACGCA-3’
	Reverse	5’-TCCCCTGACATCCTGGGTATT-3’
CD84 (Homo)	Forward	5’-TATCGTCGGCTTGGGAAACC-3’
	Reverse	5’-ACCTTCTGGGAAAATCCTACCT-3’
CD274 (Homo)	Forward	5’-ATTTGCTGAACGCCCCATAC-3’
	Reverse	5’-ACTGTCCCGTTCCAACACTG-3’
ARG2 (Homo)	Forward	5’-TGTTGTCGGGGGACTAACCT-3’
	Reverse	5’-ACTTCCTGCTAAGTGGCTGTG-3’
CSF1 (Homo)	Forward	5’-GCTCGTTTGCTGAAGGCTTG-3’
	Reverse	5’-TTTGGCACGAGGTCTCCATC-3’
PTGS2 (Homo)	Forward	5’-AGTCCCTGAGCATCTACGGT-3’
	Reverse	5’-CTCCACCAAAAGTGCTTGGC-3’
Abbreviations: ARG2, arginase 2; CD274, cluster of differentiation 274; CD84, cluster of differentiation 84; CSF1, colony stimulating factor 1; Il1b, interleukin 1 beta; Ppid, peptidylprolyl isomerase d; PTGS2, prostaglandin-endoperoxide synthase 2; qPCR, quantitative real-time polymerase chain reaction; Slc25a4, solute carrier family 25 member 4; Slc25a5, solute carrier family 25 member 5; Vdac1…
